# Supplementary material for: A discriminative primer design workflow enables selective metabarcoding, demonstrated using long-read sequencing of endophytic fungi
Source: FEMS Microbiol Ecol. 2026 Feb 11;102(3):fiag014. doi: 10.1093/femsec/fiag014 (PMC12923166; doi:10.1093/femsec/fiag014)
Supplement: fiag014_Supplemental_Files [file fiag014_supplemental_files.zip]

Archive with 2 entries (2 files):
- Supplementary File 1.docx
- Supplementary file 2.xlsx
